# Supplementary material for: Synergistic Effects of Genetic Variants of Glucose Homeostasis and Lifelong Exposures to Cigarette Smoking, Female Hormones, and Dietary Fat Intake on Primary Colorectal Cancer Development in African and Hispanic/Latino American Women
Source: Front Oncol. 2021 Oct 7;11:760243. doi: 10.3389/fonc.2021.760243 (PMC8529283; doi:10.3389/fonc.2021.760243)
Supplement: Supplementary file 1 [file DataSheet_1.zip]

Archive with 7 entries (7 files):
- Figure S1.HR for CRC.docx
- Figure S2.HR for beh group.docx
- Table S1.AA.HA.ass with IR.obes.docx
- Table S2.AA.SNP-FG.FI.CRC.docx
- Table S3.HA.SNP-FG.FI.CRC.docx
- Table S4.RSF.docx
- Table S5.individual HRs.docx
